# Supplementary material for: “Robust” but Tiny: Methodological Influences and Inter-Individual (Un)Stability of the Serial Order Effect in Creativity
Source: J Intell. 2026 Jun 4;14(6):100. doi: 10.3390/jintelligence14060100 (PMC13300940; doi:10.3390/jintelligence14060100)
Supplement: Supplementary file 1 [file jintelligence-14-00100-s001.zip]

Archive with 1 entries (1 files):
- jintelligence-4089624-supplementary.pdf
